# Supplementary material for: Polymerase Θ is a key driver of genome evolution and of CRISPR/Cas9-mediated mutagenesis
Source: Nat Commun. 2015 Jun 16;6:7394. doi: 10.1038/ncomms8394 (PMC4490562; doi:10.1038/ncomms8394)
Supplement: Supplementary Data 1 — Transposon Insertions in C. elegans natural isolates [file ncomms8394-s2.xls]

## Sheet: Insertions
Supplementary Data 1. Transposon Insertions in C. elegans natural isolates
Type	Chr	Location	Strain
TC3	CHROMOSOME_I	75573	JU1088
TC3	CHROMOSOME_I	177083	CB4856
TC3	CHROMOSOME_I	297010	JU1088
TC1, TC1a	CHROMOSOME_I	1672906	CB4856
TC1, TC1a	CHROMOSOME_I	2699305	CB4856
TC2	CHROMOSOME_I	4152314	JU258
TC1, TC1a	CHROMOSOME_I	5570962	QX1211
TC3	CHROMOSOME_I	8108378	JU1401
TC3	CHROMOSOME_I	9297028	GXW1
TC4	CHROMOSOME_I	11948628	ED3049
TC2	CHROMOSOME_I	14399610	KR314
TC1a	CHROMOSOME_II	661490	JU360
TC1, TC1a	CHROMOSOME_II	1342752	CB4856
TC3, TC5b	CHROMOSOME_II	3896262	QX1211
TC1a	CHROMOSOME_II	4002902	JU360
TC1, TC1a	CHROMOSOME_II	5177754	QX1211
TC1a	CHROMOSOME_II	6663659	JU1401
TC3	CHROMOSOME_II	7760412	JU775
TC5b	CHROMOSOME_II	8125310	JU1401
TC5b	CHROMOSOME_II	8336331	JU1400
TC3	CHROMOSOME_II	8893967	JU258
TC5b	CHROMOSOME_II	9397209	DL238
TC1a	CHROMOSOME_II	12078032	JU258
TC1, TC1a	CHROMOSOME_II	12886773	CB4856
TC2	CHROMOSOME_II	13050245	DL238
TC1, TC1a	CHROMOSOME_II	13958793	CB4856
TC1, TC1a	CHROMOSOME_III	217793	CB4856
TC5b	CHROMOSOME_III	444240	GXW1
TC1	CHROMOSOME_III	459177	JU1400
TC4	CHROMOSOME_III	5150274	QX1211
TC1a	CHROMOSOME_III	5243372	DL238
TC1, TC1a	CHROMOSOME_III	6215132	CB4856
TC3	CHROMOSOME_III	7215266	QX1211
TC2	CHROMOSOME_III	11741134	JU775
TC4	CHROMOSOME_III	13258846	JU1652
TC3	CHROMOSOME_IV	295397	ED3017
TC2	CHROMOSOME_IV	311894	ED3049
TC3	CHROMOSOME_IV	1637970	JU533
TC2	CHROMOSOME_IV	5786095	DL238
TC3	CHROMOSOME_IV	6290628	RC301
TC1, TC1a	CHROMOSOME_IV	6343113	CB4856
TC2	CHROMOSOME_IV	7654073	QX1211
TC3	CHROMOSOME_IV	8035551	JU775
TC5b	CHROMOSOME_IV	8779977	DL238
TC2	CHROMOSOME_IV	9145037	JU642
TC6	CHROMOSOME_IV	9977448	QX1211
TC2	CHROMOSOME_IV	10117116	JU1652
TC5b	CHROMOSOME_IV	11112455	QX1211
TC3	CHROMOSOME_IV	11650256	JU775
TC5b	CHROMOSOME_IV	11789917	JU533
TC3	CHROMOSOME_IV	11813041	MY1
TC3	CHROMOSOME_IV	12576606	JU775
TC4	CHROMOSOME_IV	12974816	CB4856
TC3	CHROMOSOME_IV	13012037	CB4856
TC5b	CHROMOSOME_IV	13293290	CB4856
TC5	CHROMOSOME_IV	15105154	CB4856
TC2	CHROMOSOME_IV	15192777	QX1211
TC3	CHROMOSOME_IV	15910398	CB4856
TC3	CHROMOSOME_IV	17031652	CB4856
TC5b	CHROMOSOME_V	1306155	GXW1
TC1, TC1a	CHROMOSOME_V	2914930	CB4856
TC3	CHROMOSOME_V	3752906	JU360
TC3	CHROMOSOME_V	3779116	DL238
TC3	CHROMOSOME_V	4018631	DL238
TC1	CHROMOSOME_V	4077798	MY16
TC3	CHROMOSOME_V	5101664	JU775
TC2	CHROMOSOME_V	5471089	JU533
TC5a, TC5b, TC5	CHROMOSOME_V	7486993	CB4856
TC4	CHROMOSOME_V	12034231	QX1211
TC5a	CHROMOSOME_V	13515611	JU533
TC5	CHROMOSOME_V	13603001	CB4856
TC5b	CHROMOSOME_V	15130050	JU258
TC1	CHROMOSOME_V	16161710	QX1211
TC3	CHROMOSOME_V	16570101	JU258
TC1a	CHROMOSOME_V	17080662	JU258
TC5b	CHROMOSOME_V	19153271	JU775
TC3	CHROMOSOME_X	4771451	JU1088
TC1a	CHROMOSOME_X	6470455	JU775
TC3	CHROMOSOME_X	6523316	ED3042
TC1	CHROMOSOME_X	7761197	JU258
TC3	CHROMOSOME_X	8218364	JU1400
TC3	CHROMOSOME_X	8985736	RC301
TC1	CHROMOSOME_X	9127612	JU775
TC3	CHROMOSOME_X	9903677	LKC34
TC1a	CHROMOSOME_X	10076908	JU775
TC3	CHROMOSOME_X	10292215	CB4853
TC3	CHROMOSOME_X	14208961	ED3040
TC4	CHROMOSOME_X	14302512	QX1211
TC1a	CHROMOSOME_X	14369644	QX1211
TC1a	CHROMOSOME_X	14722909	DL238
TC5b	CHROMOSOME_X	15758866	GXW1
TC3	CHROMOSOME_X	16443801	DL238
