# Supplementary material for: Polymerase Θ is a key driver of genome evolution and of CRISPR/Cas9-mediated mutagenesis
Source: Nat Commun. 2015 Jun 16;6:7394. doi: 10.1038/ncomms8394 (PMC4490562; doi:10.1038/ncomms8394)
Supplement: Supplementary Data 2 — Transposon Deletions in C. elegans natural isolates [file ncomms8394-s3.xls]

## Sheet: Deletions
Supplementary Data 2. Transposon Deletions in C. elegans natural isolates
Sample	Transposon	Transposon_Start	Transposon_End	Chr	Size	Start	End	LeftFlank	Deletion	RightFlank
JU258	TC6	4445866	4447468	CHROMOSOME_X	1602	4445868	4447470	CCAATAAAAACTACA	gtgctcca<1586>agcactgt	AGTTTGTAAAATTCT
QX1211	TC6	8441380	8442982	CHROMOSOME_IV	1605	8441378	8442983	AATAAATATTTAAAC	tacagtgc<1589>gagcactg	TATTATTTTCAGTTC
QX1211	TC6	12285358	12286966	CHROMOSOME_II	1611	12285356	12286967	AACTTGTTACATTAC	tacagtgc<1595>gagcactg	TATTTTCCCGTAGTT
QX1211	TC1	10528240	10529850	CHROMOSOME_I	1613	10528238	10529851	ATTAATTTTGTCTTA	tacagtgc<1597>cagcactg	TATATCTTTGAAACG
QX1211	TC1	2119193	2120803	CHROMOSOME_III	1613	2119191	2120804	AAGAAGTTTTGCAGA	tacagtgc<1597>cagcactg	TATGTATAATCAAAT
QX1211	TC1	12865166	12866776	CHROMOSOME_III	1613	12865163	12866776	TATGCCTACTATGAG	gtacagtg<1597>ccagcact	GTATAAGGCTTAGGT
QX1211	Tc3	10239328	10241663	CHROMOSOME_I	2338	10239326	10241664	TAAAATCTAACAGCA	tacagtgt<2322>ccacactg	TAGTTTCAATAAAGA
QX1211	TC4	9679409	9681335	CHROMOSOME_I	3507	9679406	9682913	CCACGGGCAGGCAAC	tgactagg<3491>ttccctag	TGAGACATTTCGAAA
QX1211	TC4	7842678	7844611	CHROMOSOME_I	3520	7842675	7846195	ATTTCATATTAATTC	ttactagg<3504>ttccctag	TTAGTTGATCTTGGT
