# Supplementary material for: Polymerase Θ is a key driver of genome evolution and of CRISPR/Cas9-mediated mutagenesis
Source: Nat Commun. 2015 Jun 16;6:7394. doi: 10.1038/ncomms8394 (PMC4490562; doi:10.1038/ncomms8394)
Supplement: Supplementary Data 3 — Transposon unc-22(st192) reversion events [file ncomms8394-s4.xls]

## Sheet: st192
Supplementary Data 3. Transposon unc-22(st192) reversion events
id	currentStrain	type	numberOfOccurences	leftFlank	deletion	rightFlank	insert	deletionSize	insertSize	netChange	homology	homologyLength
A	XF260 rde-3; unc-22 (st192)	DELETION	1	aacccaccaagagacg	acggtggttctccaattttgggatacatgtatgtcgttgaacgttttgagaagagag	gtggcggtgattgggctccagtcaagatgccaatggtcaagggaactgaa		57	0	-57	G	1
B	XF260 rde-3; unc-22 (st192)	DELETION	1	aacccaccaagagacgacggtggttctccaatt	ttgggatacatgtatgtcgtt	gaacgttttgagaagagaggtggcggtgattgggctccagtcaagatgccaatggtcaagggaactgaa		21	0	-21	TT	2
C	XF260 rde-3; unc-22 (st192)	DELETION	1	aacccaccaagagacgacggtggttctccaattttg	ggatacatgtat	gtcgttgaacgttttgagaagagaggtggcggtgattgggctccagtcaagatgccaatggtcaagggaactgaa		12	0	-12	G	1
D	XF260 rde-3; unc-22 (st192)	DELETION	6	aacccaccaagagacgacggtggttctccaattttg	ggatacatg	tatgtcgttgaacgttttgagaagagaggtggcggtgattgggctccagtcaagatgccaatggtcaagggaactgaa		9	0	-9	TG	2
E	XF260 rde-3; unc-22 (st192)	DELETION	1	aacccaccaagagacgacggtggttctccaattttggga	tacatgtatgtc	gttgaacgttttgagaagagaggtggcggtgattgggctccagtcaagatgccaatggtcaagggaactgaa		12	0	-12		0
F	XF260 rde-3; unc-22 (st192)	DELETION	25	aacccaccaagagacgacggtggttctccaattttgggata	catgta	tgtcgttgaacgttttgagaagagaggtggcggtgattgggctccagtcaagatgccaatggtcaagggaactgaa		6	0	-6	TA	2
G	XF260 rde-3; unc-22 (st192)	DELETION	1	aacccaccaagagacgacggtggttctccaattttggg	atacat	gtatgtcgttgaacgttttgagaagagaggtggcggtgattgggctccagtcaagatgccaatggtcaagggaactgaa		6	0	-6		0
H	XF260 rde-3; unc-22 (st192)	INSERTION	1	aacccaccaagagacgacggtggttctccaatttt	gggatacatg	tatgtcgttgaacgttttgagaagagaggtggcggtgattgggctccagtcaagatgccaatggtcaagggaactgaa	tggg	10	4	-6
I	XF260 rde-3; unc-22 (st192)	DELETION	1	aacccaccaagagacgacggtggttctccaattttgggatac	atg	tatgtcgttgaacgttttgagaagagaggtggcggtgattgggctccagtcaagatgccaatggtcaagggaactgaa		3	0	-3		0
K	XF260 rde-3; unc-22 (st192)	DELETION	6	aacccaccaagagacgacggtggttctccaattttgggataca	t	atgtcgttgaacgttttgagaagagaggtggcggtgattgggctccagtcaagatgccaatggtcaagggaactgaa		1	0	-3		0
L	XF260 rde-3; unc-22 (st192)	INSERTION	24	aacccaccaagagacgacggtggttctccaattttgggataca		tatgtcgttgaacgttttgagaagagaggtggcggtgattgggctccagtcaagatgccaatggtcaagggaactgaa	tg	0	2	0
M	XF260 rde-3; unc-22 (st192)	INSERTION	4	aacccaccaagagacgacggtggttctccaattttgggataca		tatgtcgttgaacgttttgagaagagaggtggcggtgattgggctccagtcaagatgccaatggtcaagggaactgaa	ta	0	2	0
N	XF260 rde-3; unc-22 (st192)	INSERTION	1	aacccaccaagagacgacggtggttctccaattttgggatac	a	tgtatgtcgttgaacgttttgagaagagaggtggcggtgattgggctccagtcaagatgccaatggtcaagggaactgaa	g	1	1	0
O	XF260 rde-3; unc-22 (st192)	INSERTION	4	aacccaccaagagacgacggtggttctccaattttgggata	ca	tgtatgtcgttgaacgttttgagaagagaggtggcggtgattgggctccagtcaagatgccaatggtcaagggaactgaa	ta	2	2	0
P	XF260 rde-3; unc-22 (st192)	INSERTION	1	aacccaccaagagacgacggtggttctccaatttt	gggataca	tgtatgtcgttgaacgttttgagaagagaggtggcggtgattgggctccagtcaagatgccaatggtcaagggaactgaa	tggga	8	5	-3
Q	XF260 rde-3; unc-22 (st192)	FLANK_INSERTION_FLANK_R	2	aacccaccaagagacgacggtggttctccaattttgggataca		tgtatgtcgttgaacgttttgagaagagaggtggcggtgattgggctccagtcaagatgccaatggtcaagggaactgaa	tgtcgt	0	6	6
R	XF260 rde-3; unc-22 (st192)	FLANK_INSERTION_FLANK_R	1	aacccaccaagagacgacggtggttctccaattttgggataca		tgtatgtcgttgaacgttttgagaagagaggtggcggtgattgggctccagtcaagatgccaatggtcaagggaactgaa	tgtcgttgt	0	9	9
S	XF260 rde-3; unc-22 (st192)	FLANK_INSERTION_FLANK_R	1	aacccaccaagagacgacggtggttctccaattttgggatac	a	tgtatgtcgttgaacgttttgagaagagaggtggcggtgattgggctccagtcaagatgccaatggtcaagggaactgaa	gtatgtcgtt	1	10	9
T	XF260 rde-3; unc-22 (st192)	FLANK_INSERTION_FLANK_L	1	aacccaccaagagacgacggtggttctccaattttgggataca		tgtatgtcgttgaacgttttgagaagagaggtggcggtgattgggctccagtcaagatgccaatggtcaagggaactgaa	gga	0	3	3
U	XF260 rde-3; unc-22 (st192)	FLANK_INSERTION_FLANK_R	2	aacccaccaagagacgacggtggttctccaattttgggatac	a	tgtatgtcgttgaacgttttgagaagagaggtggcggtgattgggctccagtcaagatgccaatggtcaagggaactgaa	tttggga	1	7	6
V	XF260 rde-3; unc-22 (st192)	FLANK_INSERTION_FLANK_R	1	aacccaccaagagacgacggtggttctccaattttgggataca	t	gtatgtcgttgaacgttttgagaagagaggtggcggtgattgggctccagtcaagatgccaatggtcaagggaactgaa	attttgg	1	7	6
W	XF260 rde-3; unc-22 (st192)	FLANK_INSERTION_FLANK_R	12	aacccaccaagagacgacggtggttctccaattttgggataca		tgtatgtcgttgaacgttttgagaagagaggtggcggtgattgggctccagtcaagatgccaatggtcaagggaactgaa	attttggga	0	9	9
X	XF260 rde-3; unc-22 (st192)	FLANK_INSERTION_FLANK_R	1	aacccaccaagagacgacggtggttctccaattttgggatac	a	tgtatgtcgttgaacgttttgagaagagaggtggcggtgattgggctccagtcaagatgccaatggtcaagggaactgaa	gatatttgggata	1	13	12
Y	XF260 rde-3; unc-22 (st192)	FLANK_INSERTION_FLANK_R	1	aacccaccaagagacgacggtggttctccaattttgggataca		tgtatgtcgttgaacgttttgagaagagaggtggcggtgattgggctccagtcaagatgccaatggtcaagggaactgaa	attttgggattttttttgggattgttgattttggga	0	36	36
Z	XF260 rde-3; unc-22 (st192)	FLANK_INSERTION_FLANK_R	1	aacccaccaagagacgacggtggttctccaattttgggat	aca	tgtatgtcgttgaacgttttgagaagagaggtggcggtgattgggctccagtcaagatgccaatggtcaagggaactgaa	tttgggattttggat	3	15	12
AA	XF260 rde-3; unc-22 (st192)	FLANK_INSERTION_FLANK_R	2	aacccaccaagagacgacggtggttctccaattttgggata	cat	gtatgtcgttgaacgttttgagaagagaggtggcggtgattgggctccagtcaagatgccaatggtcaagggaactgaa	ttttgg	3	6	3
BB	XF263 rde-3; brc-1; unc-22 (st192)	DELETION	1	aacccaccaagagacgacggtggttctc	caattttgggatacatgtatgtcgttgaac	gttttgagaagagaggtggcggtgattgggctccagtcaagatgccaatggtcaagggaactgaa		30	0	-30	C	1
CC	XF263 rde-3; brc-1; unc-22 (st192)	DELETION	1	aacccaccaagagacgacggtggttctccaattt	tgggatacatgt	atgtcgttgaacgttttgagaagagaggtggcggtgattgggctccagtcaagatgccaatggtcaagggaactgaa		12	0	-12	T	1
D	XF263 rde-3; brc-1; unc-22 (st192)	DELETION	3	aacccaccaagagacgacggtggttctccaattttg	ggatacatg	tatgtcgttgaacgttttgagaagagaggtggcggtgattgggctccagtcaagatgccaatggtcaagggaactgaa		9	0	-9	TG	2
F	XF263 rde-3; brc-1; unc-22 (st192)	DELETION	13	aacccaccaagagacgacggtggttctccaattttgggata	catgta	tgtcgttgaacgttttgagaagagaggtggcggtgattgggctccagtcaagatgccaatggtcaagggaactgaa		6	0	-6	TA	2
DD	XF263 rde-3; brc-1; unc-22 (st192)	INSERTION	1	aacccaccaagagacgacggtgg	ttctccaattttgggatacatgtatgtc	gttgaacgttttgagaagagaggtggcggtgattgggctccagtcaagatgccaatggtcaagggaactgaa	a	28	1	-27
EE	XF263 rde-3; brc-1; unc-22 (st192)	INSERTION	1	aacccaccaagagacgacggtggttctccaatt	ttgggataca	tgtatgtcgttgaacgttttgagaagagaggtggcggtgattgggctccagtcaagatgccaatggtcaagggaactgaa	c	10	1	-9
FF	XF263 rde-3; brc-1; unc-22 (st192)	INSERTION	1	aacccaccaagagacgacggtggttctccaattttggg	atacatg	tatgtcgttgaacgttttgagaagagaggtggcggtgattgggctccagtcaagatgccaatggtcaagggaactgaa	t	7	1	-6
GG	XF263 rde-3; brc-1; unc-22 (st192)	DELETION	1	aacccaccaagagacgacggtggttctccaattttgggatac	atg	tatgtcgttgaacgttttgagaagagaggtggcggtgattgggctccagtcaagatgccaatggtcaagggaactgaa		3	0	-3		0
K	XF263 rde-3; brc-1; unc-22 (st192)	DELETION	2	aacccaccaagagacgacggtggttctccaattttgggataca	t	atgtcgttgaacgttttgagaagagaggtggcggtgattgggctccagtcaagatgccaatggtcaagggaactgaa		1	0	-3		0
L	XF263 rde-3; brc-1; unc-22 (st192)	INSERTION	8	aacccaccaagagacgacggtggttctccaattttgggataca		tatgtcgttgaacgttttgagaagagaggtggcggtgattgggctccagtcaagatgccaatggtcaagggaactgaa	tg	0	2	0
HH	XF263 rde-3; brc-1; unc-22 (st192)	FLANK_INSERTION_FLANK_R	1	aacccaccaagagacgacggtggttctccaattttgggataca	t	gtatgtcgttgaacgttttgagaagagaggtggcggtgattgggctccagtcaagatgccaatggtcaagggaactgaa	tgtc	1	4	3
II	XF263 rde-3; brc-1; unc-22 (st192)	FLANK_INSERTION_FLANK_R	1	aacccaccaagagacgacggtggttctccaattttgggataca		tgtatgtcgttgaacgttttgagaagagaggtggcggtgattgggctccagtcaagatgccaatggtcaagggaactgaa	tga	0	3	3
JJ	XF263 rde-3; brc-1; unc-22 (st192)	FLANK_INSERTION_FLANK_R	1	aacccaccaagagacgacggtggttctccaattttgggatac	a	tgtatgtcgttgaacgttttgagaagagaggtggaggtgatt	ttttcgtaggtgatt	1	15	14
KK	XF263 rde-3; brc-1; unc-22 (st192)	FLANK_INSERTION_FLANK_R	1	aacccaccaagagacgacggtggttctccaattttgggata	cat	gtatgtcgttgaacgttttgagaagagaggtggcggtgattgggctccagtcaagatgccaatggtcaagggaactgaa	tgtcgttgaacgttttga	3	18	15
W	XF263 rde-3; brc-1; unc-22 (st192)	FLANK_INSERTION_FLANK_R	2	aacccaccaagagacgacggtggttctccaattttgggataca		tgtatgtcgttgaacgttttgagaagagaggtggcggtgattgggctccagtcaagatgccaatggtcaagggaactgaa	attttggga	0	9	9
LL	XF263 rde-3; brc-1; unc-22 (st192)	FLANK_INSERTION_FLANK_R	1	aacccaccaagagacgacggtggttctccaattttgggataca		tgtatgtcgttgaacgttttgagaagagaggtggcggtgattgggctccagtcaagatgccaatggtcaagggaactgaa	ttttgggatata	0	12	12
MM	lig-4 unc-22(st192)	DELETION	1	aaccc	accaagagacgacggtggttctccaattttgggatacatgtatgtcgttgaacgttttgagaagagaggtggcggtgattgggctccagtcaagatgccaatggtcaagggaac	tgaa		114	0	-114	C	1
NN	lig-4 unc-22(st192)	DELETION	1	aacccaccaagagacgacggtggttct	ccaattttgggatacatgtatgtcgtt	gaacgttttgagaagagaggtggcggtgattgggctccagtcaagatgccaatggtcaagggaactgaa		27	0	-27	T	1
OO	lig-4 unc-22(st192)	DELETION	1	aacccaccaagagacgacggtggttctcca	attttgggatacatgtatgtcgttgaa	cgttttgagaagagaggtggcggtgattgggctccagtcaagatgccaatggtcaagggaactgaa		27	0	-27	A	1
PP	lig-4 unc-22(st192)	DELETION	1	aacccaccaagagacgacggtggttctccaattttgggata	catgtatgt	cgttgaacgttttgagaagagaggtggcggtgattgggctccagtcaagatgccaatggtcaagggaactgaa		9	0	-9	C	1
F	lig-4 unc-22(st192)	DELETION	8	aacccaccaagagacgacggtggttctccaattttgggata	catgta	tgtcgttgaacgttttgagaagagaggtggcggtgattgggctccagtcaagatgccaatggtcaagggaactgaa		6	0	-6	TA	2
QQ	lig-4 unc-22(st192)	DELETION	3	aacccaccaagagacgacggtggttctccaattttgggat	aca	tgtatgtcgttgaacgttttgagaagagaggtggcggtgattgggctccagtcaagatgccaatggtcaagggaactgaa		3	0	-3		0
RR	lig-4 unc-22(st192)	DELETION	1	aacccaccaagagacgacggtggttctccaattttgggatac	atgtat	gtcgttgaacgttttgagaagagaggtggcggtgattgggctccagtcaagatgccaatggtcaagggaactgaa		6	0	-6		0
L	lig-4 unc-22(st192)	INSERTION	10	aacccaccaagagacgacggtggttctccaattttgggataca		tatgtcgttgaacgttttgagaagagaggtggcggtgattgggctccagtcaagatgccaatggtcaagggaactgaa	tg	0	2	0
SS	lig-4 unc-22(st192)	INSERTION	1	aacccaccaagagacgacggtggttctccaattttgggataca		tatgtcgttgaacgttttgagaagagaggtggcggtgattgggctccagtcaagatgccaatggtcaagggaactgaa	cg	0	2	0
K	lig-4 unc-22(st192)	DELETION	1	aacccaccaagagacgacggtggttctccaattttgggataca	t	atgtcgttgaacgttttgagaagagaggtggcggtgattgggctccagtcaagatgccaatggtcaagggaactgaa		1	0	-3		0
TT	lig-4 unc-22(st192)	FLANK_INSERTION_FLANK_R	1	aacccaccaagagacgacggtggttctccaattttggga	taca	tgtatgtcgttgaacgttttgagaagagaggtggcggtgattgggctccagtcaagatgccaatggtcaagggaactgaa	atttttggga	4	10	6
UU	lig-4 unc-22(st192)	FLANK_INSERTION_FLANK_R	1	aacccaccaagagacgacggtggttctccaattttgggatac	atgt	atgtcgttgaacgttttgagaagagaggtggcggtgattgggctccagtcaagatgccaatggtcaagggaactgaa	gttg	4	4	0
VV	lig-4 unc-22(st192)	FLANK_INSERTION_FLANK_R	1	aacccaccaagagacgacggtggttctccaattttgggatac	a	tgtatgtcgttgaacgttttgagaagagaggtggcggtgattgggctccagtcaagatgccaatggtcaagggaactgaa	tttgggtata	1	10	9
W	lig-4 unc-22(st192)	FLANK_INSERTION_FLANK_R	2	aacccaccaagagacgacggtggttctccaattttgggataca		tgtatgtcgttgaacgttttgagaagagaggtggcggtgattgggctccagtcaagatgccaatggtcaagggaactgaa	attttggga	0	9	9
WW	lig-4 unc-22(st192)	FLANK_INSERTION_FLANK_R	1	aacccaccaagagacgacggtggttctccaattttgggataca		tgtatgtcgttgaacgttttgagaagagaggtggcggtgattgggctccagtcaagatgccaatggtcaagggaactgaa	ttttgggataca	0	12	12
XX	lig-4 unc-22(st192)	FLANK_INSERTION_FLANK_R	1	aacccaccaagagacgacggtggttctccaattttgggataca	tg	tatgtcgttgaacgttttgagaagagaggtggcggtgattgggctccagtcaagatgccaatggtcaagggaactgaa	tatattttggg	2	11	9
YY	lig-4 unc-22(st192)	FLANK_INSERTION_FLANK_R	1	aacccaccaagagacgacggtggttctccaattttgggataca	t	gtatgtcgttgaacgttttgagaagagaggtggcggtgattgggctccagtcaagatgccaatggtcaagggaactgaa	tttttgg	1	7	6
PP	xpf-1 unc-22(st192)	DELETION	1	aacccaccaagagacgacggtggttctccaattttgggata	catgtatgt	cgttgaacgttttgagaagagaggtggcggtgattgggctccagtcaagatgccaatggtcaagggaactgaa		9	0	-9	C	1
F	xpf-1 unc-22(st192)	DELETION	11	aacccaccaagagacgacggtggttctccaattttgggata	catgta	tgtcgttgaacgttttgagaagagaggtggcggtgattgggctccagtcaagatgccaatggtcaagggaactgaa		6	0	-6	TA	2
RR	xpf-1 unc-22(st192)	DELETION	2	aacccaccaagagacgacggtggttctccaattttgggatac	atgtat	gtcgttgaacgttttgagaagagaggtggcggtgattgggctccagtcaagatgccaatggtcaagggaactgaa		6	0	-6		0
GG	xpf-1 unc-22(st192)	DELETION	1	aacccaccaagagacgacggtggttctccaattttgggatac	atg	tatgtcgttgaacgttttgagaagagaggtggcggtgattgggctccagtcaagatgccaatggtcaagggaactgaa		3	0	-3		0
L	xpf-1 unc-22(st192)	INSERTION	2	aacccaccaagagacgacggtggttctccaattttgggataca		tatgtcgttgaacgttttgagaagagaggtggcggtgattgggctccagtcaagatgccaatggtcaagggaactgaa	tg	0	2	0
ZZ	xpf-1 unc-22(st192)	DELETION	1	aacccaccaagagacgacggtggttctccaa	ttttgggataca	tgtatgtcgttgaacgttttgagaagagaggtggcggtgattgggctccagtcaagatgccaatggtcaagggaactgaa		12	0	-12	AT	2
O	xpf-1 unc-22(st192)	INSERTION	2	aacccaccaagagacgacggtggttctccaattttgggata	ca	tgtatgtcgttgaacgttttgagaagagaggtggcggtgattgggctccagtcaagatgccaatggtcaagggaactgaa	ta	2	2	0
AAA	xpf-1 unc-22(st192)	INSERTION	1	aacccaccaagagacgacggtggttctccaa	ttttgggatacatgtatgtcgttgaa	cgttttgagaagagaggtggcggtgattgggctccagtcaagatgccaatggtcaagggaactgaa	acaat	26	5	-21
BBB	xpf-1 unc-22(st192)	FLANK_INSERTION_FLANK_R	1	aacccaccaagagacgacggtggttctccaattttg	ggataca	tgtatgtcgttgaacgttttgagaagagaggtggcggtgattgggctccagtcaagatgccaatggtcaagggaactgaa	agga	7	4	-3
CCC	xpf-1 unc-22(st192)	FLANK_INSERTION_FLANK_R	1	aacccaccaagagacgacggtggttctccaattttgggatac	at	gtatgtcgttgaacgttttgagaagagaggtggcggtgattgggctccagtcaagatgccaatggtcaagggaactgaa	gttga	2	5	3
DDD	xpf-1 unc-22(st192)	FLANK_INSERTION_FLANK_R	1	aacccaccaagagacgacggtggttctccaattttgggataca	t	gtatgtcgttgaacgttttgagaagagaggtggcggtgattgggctccagtcaagatgccaatggtcaagggaactgaa	attttgg	1	7	6
EEE	xpf-1 unc-22(st192)	FLANK_INSERTION_FLANK_R	1	aacccaccaagagacgacggtggttctccaattttgggataca		tgtatgtcgttgaacgttttgagaagagaggtggcggtgattgggctccagtcaagatgccaatggtcaagggaactgaa	tgtcgttgaaattttgggatacatgtcgttgga	0	33	33
FFF	xpf-1 unc-22(st192)	FLANK_INSERTION_FLANK_R	1	aacccaccaagagacgacggtggttctccaattttgggataca		tgtatgtcgttgaacgttttgagaagagaggtggcggtgattgggctccagtcaagatgccaatggtcaagggaactgaa	ttttgggatgga	0	12	12
GGG	xpf-1 unc-22(st192)	FLANK_INSERTION_FLANK_R	1	aacccaccaagagacgacggtggttctccaattttgggataca	tg	tatgtcgttgaacgttttgagaagagaggtggcggtgattgggctccagtcaagatgccaatggtcaagggaactgaa	tcagaaacttcaag	2	14	12
HHH	polq-1 unc-22(st192)	DELETION	1	aacccaccaagagacgacggtggtt	ctccaattttgggatacatgtatgtcgttgaacgttttgagaagagaggtggcggt	gattgggctccagtcaagatgccaatggtcaagggaactgaa		56	0	-56	T	1
III	polq-1 unc-22(st192)	DELETION	1	aacccaccaagagacgacggtggttctccaattttgggat	acatgt	atgtcgttgaacgttttgagaagagaggtggcggtgattgggctccagtcaagatgccaatggtcaagggaactgaa		6	0	-6	TA	2
JJJ	polq-1 unc-22(st192)	DELETION	2	aacccaccaagagacgacggtggttctccaattttgg	gataca	tgtatgtcgttgaacgttttgagaagagaggtggcggtgattgggctccagtcaagatgccaatggtcaagggaactgaa		6	0	-6		0
QQ	polq-1 unc-22(st192)	DELETION	6	aacccaccaagagacgacggtggttctccaattttgggat	aca	tgtatgtcgttgaacgttttgagaagagaggtggcggtgattgggctccagtcaagatgccaatggtcaagggaactgaa		3	0	-3		0
K	polq-1 unc-22(st192)	DELETION	26	aacccaccaagagacgacggtggttctccaattttgggataca	t	atgtcgttgaacgttttgagaagagaggtggcggtgattgggctccagtcaagatgccaatggtcaagggaactgaa		1	0	-3		0
L	polq-1 unc-22(st192)	INSERTION	3	aacccaccaagagacgacggtggttctccaattttgggataca		tatgtcgttgaacgttttgagaagagaggtggcggtgattgggctccagtcaagatgccaatggtcaagggaactgaa	tg	0	2	0
