# Supplementary material for: Polymerase Θ is a key driver of genome evolution and of CRISPR/Cas9-mediated mutagenesis
Source: Nat Commun. 2015 Jun 16;6:7394. doi: 10.1038/ncomms8394 (PMC4490562; doi:10.1038/ncomms8394)
Supplement: Supplementary Data 4 — Transposon unc-22(st192) reversion events, remaining genotypes [file ncomms8394-s5.xls]

## Sheet: st192_additional_genotypes
Supplementary Data 4. Transposon unc-22(st192) reversion events, remaining genotypes
Strain	type	numberOfOccurences	leftFlank	deletion	rightFlank	insert	deletionSize	insertSize	netChange	homology	homologyLength
XF159 rde-3; polh-1; unc-22 (st192)	DELETION	1	aacccaccaagagacgacggt	ggttctccaattttgggatacatgtatgtcgttgaacgt	tttgagaagagaggtggcggtgatt		39	0	-39	GT	2
XF159 rde-3; polh-1; unc-22 (st192)	INSERTION	1	aacccaccaagagacgacggtcgtt	ggttctccaattttgggatacatgtatgtcgttgaacgtt	ttgagaagagaggtggcggtgatt	cgtt	40	4	-36
XF159 rde-3; polh-1; unc-22 (st192)	DELETION	1	aacccaccaagagacgacggtggttctccaattttg	ggatacatgtat	gtcgttgaacgttttgagaagagaggtggcggtgatt		12	0	-12	G	1
XF159 rde-3; polh-1; unc-22 (st192)	DELETION	1	aacccaccaagagacgacggtggttctccaattttg	ggatacatg	tatgtcgttgaacgttttgagaagagaggtggcggtgatt		9	0	-9	TG	2
XF159 rde-3; polh-1; unc-22 (st192)	DELETION	9	aacccaccaagagacgacggtggttctccaattttgggata	catgta	tgtcgttgaacgttttgagaagagaggtggcggtgatt		6	0	-6	TA	2
XF159 rde-3; polh-1; unc-22 (st192)	DELETION	1	aacccaccaagagacgacggtggttctccaattttgggat	aca	tgtatgtcgttgaacgttttgagaagagaggtggcggtgatt		3	0	-3		0
XF159 rde-3; polh-1; unc-22 (st192)	DELETION	4	aacccaccaagagacgacggtggttctccaattttgggatac	atgtat	gtcgttgaacgttttgagaagagaggtggcggtgatt		6	0	-6		0
XF159 rde-3; polh-1; unc-22 (st192)	DELETION	2	aacccaccaagagacgacggtggttctccaattttgggatac	atgtatgtc	gttgaacgttttgagaagagaggtggcggtgatt		9	0	-9	C	1
XF159 rde-3; polh-1; unc-22 (st192)	DELETION	7	aacccaccaagagacgacggtggttctccaattttgggataca		tgtatgtcgttgaacgttttgagaagagaggtggcggtgatt		0	0	0		0
XF159 rde-3; polh-1; unc-22 (st192)	INSERTION	1	aacccaccaagagacgacggtggttctccaattttgggataca	tg	tatatgtcgttgaacgttttgagaagagaggtggcggtgatt	ta	2	2	0
XF159 rde-3; polh-1; unc-22 (st192)	INSERTION_FLANK_R	1	aacccaccaagagacgacggtggttctccaattttgggatac	atgt	atgtcgttgaacgttttgagaagagaggtggcggtgatt	ttttggg	4	7	3
XF159 rde-3; polh-1; unc-22 (st192)	INSERTION_FLANK_R	2	aacccaccaagagacgacggtggttctccaattttgggataca		tgtatgtcgttgaacgttttgagaagagaggtggcggtgatt	attttggga	0	9	9
XF159 rde-3; polh-1; unc-22 (st192)	INSERTION_FLANK_R	1	aacccaccaagagacgacggtggttctccaattttgggataca	tg	tatgtcgttgaacgttttgagaagagaggtggcggtgatt	attttggg	2	8	6
XF159 rde-3; polh-1; unc-22 (st192)	INSERTION_FLANK_R	1	aacccaccaagagacgacggtggttctccaattttgggataca		tgtatgtcgttgaacgttttgagaagagaggtggcggtgatt	gttttgggatgtatgtcgttgaaaattttggga	0	33	33
XF307 rde-3; exo-1; unc-22 (st192)	DELETION	1	aacccaccaagagacgacggtg	gttctccaattttgggatacatgtatgtcgttg	aacgttttgagaagagaggtggcggtgatt		33	0	-33	TG	2
XF307 rde-3; exo-1; unc-22 (st192)	DELETION	1	aacccaccaagagacgacggtggtt	ctccaattttgggatacatgtatgtcgttgaacgtt	ttgagaagagaggtggcggtgatt		36	0	-36	GTT	3
XF307 rde-3; exo-1; unc-22 (st192)	DELETION	2	aacccaccaagagacgacggtggttctccaattttg	ggatacatg	tatgtcgttgaacgttttgagaagagaggtggcggtgatt		9	0	-9	TG	2
XF307 rde-3; exo-1; unc-22 (st192)	DELETION	9	aacccaccaagagacgacggtggttctccaattttgggata	catgta	tgtcgttgaacgttttgagaagagaggtggcggtgatt		6	0	-6	TA	2
XF307 rde-3; exo-1; unc-22 (st192)	DELETION	1	aacccaccaagagacgacggtggttctccaattttgggatac	atgtat	gtcgttgaacgttttgagaagagaggtggcggtgatt		6	0	-6		0
XF307 rde-3; exo-1; unc-22 (st192)	DELETION	1	aacccaccaagagacgacggtggttctccaattttgggataca	tgt	atgtcgttgaacgttttgagaagagaggtggcggtgatt		3	0	-3		0
XF307 rde-3; exo-1; unc-22 (st192)	INSERTION	1	aacccaccaagagacgacggtggttctccaattttgggatata	ca	tgtatgtcgttgaacgttttgagaagagaggtggcggtgatt	ta	2	2	0
XF307 rde-3; exo-1; unc-22 (st192)	INSERTION	1	aacccaccaagagacgacggtggttctccaattttgggataca		tgtatgtcgttgaacgttttgagaagagaggtggcggtgatt	aaa	0	3	3
XF307 rde-3; exo-1; unc-22 (st192)	INSERTION_FLANK_R	1	aacccaccaagagacgacggtggttctccaattttgggataca		tgtatgtcgttgaacgttttgagaagagaggtggcggtgatt	attttggga	0	9	9
XF307 rde-3; exo-1; unc-22 (st192)	INSERTION_FLANK_R	1	aacccaccaagagacgacggtggttctccaattttgggataca		tgtatgtcgttgaacgttttgagaagagaggtggcggtgatt	taattttgggatata	0	15	15
XF431 rde-3; mlh-1; unc-22 (st192)	DELETION	1	aacccaccaagagacgacggtggttctccaattttg	ggatacatgtat	gtcgttgaacgttttgagaagagaggtggcggtgatt		12	0	-12	G	1
XF431 rde-3; mlh-1; unc-22 (st192)	DELETION	3	aacccaccaagagacgacggtggttctccaattttgggata	catgta	tgtcgttgaacgttttgagaagagaggtggcggtgatt		6	0	-6	TA	2
XF431 rde-3; mlh-1; unc-22 (st192)	DELETION	1	aacccaccaagagacgacggtggttctccaat	tttgggatacat	gtatgtcgttgaacgttttgagaagagaggtggcggtgatt		12	0	-12	AT	2
XF431 rde-3; mlh-1; unc-22 (st192)	DELETION	1	aacccaccaagagacgacggtggttctccaattttgggatac	atgtatgtc	gttgaacgttttgagaagagaggtggcggtgatt		9	0	-9	C	1
XF431 rde-3; mlh-1; unc-22 (st192)	DELETION	1	aacccaccaagagacgacggtggttctccaattttgggataca	tgt	atgtcgttgaacgttttgagaagagaggtggcggtgatt		3	0	-3		0
XF431 rde-3; mlh-1; unc-22 (st192)	DELETION	3	aacccaccaagagacgacggtggttctccaattttgggataca		tgtatgtcgttgaacgttttgagaagagaggtggcggtgatt		0	0	0		0
XF431 rde-3; mlh-1; unc-22 (st192)	INSERTION	1	aacccaccaagagacgacggtgggtctccaattttgggatata	ttctccaattttgggataca	tgtatgtcgttgaacgttttgagaagagaggtggcggtgatt	gtctccaattttgggatata	20	20	0
XF431 rde-3; mlh-1; unc-22 (st192)	INSERTION	1	aacccaccaagagacgacggtggttctccaattttgggatacg	a	tgtatgtcgttgaacgttttgagaagagaggtggcggtgatt	g	1	1	0
XF431 rde-3; mlh-1; unc-22 (st192)	INSERTION_FLANK_R	1	aacccaccaagagacgacggtggttctccaattttgggat	aca	tgtatgtcgttgaacgttttgagaagagaggtggcggtgatt	ggaattttggga	3	12	9
ercc-1; rde-3; unc-22(st192)	DELETION	6	aacccaccaagagacgacggtggttctccaattttg	ggatacatg	tatgtcgttgaacgttttgagaagagaggtggcggtgattgggctccagtcaagatgccaatggtcaagggaactgaatgcattgtgcca		9	0	-9	TG	2
ercc-1; rde-3; unc-22(st192)	DELETION	11	aacccaccaagagacgacggtggttctccaattttgggata	catgta	tgtcgttgaacgttttgagaagagaggtggcggtgattgggctccagtcaagatgccaatggtcaagggaactgaatgcattgtgcca		6	0	-6	TA	2
ercc-1; rde-3; unc-22(st192)	DELETION	1	aacccaccaagagacgacggtggttctccaattttgggatac	atgtat	gtcgttgaacgttttgagaagagaggtggcggtgattgggctccagtcaagatgccaatggtcaagggaactgaatgcattgtgcca		6	0	-6		0
ercc-1; rde-3; unc-22(st192)	DELETION	9	aacccaccaagagacgacggtggttctccaattttgggataca		tgtatgtcgttgaacgttttgagaagagaggtggcggtgattgggctccagtcaagatgccaatggtcaagggaactgaatgcattgtgcca		0	0	0		0
ercc-1; rde-3; unc-22(st192)	INSERTION_FLANK_R	1	aacccaccaagagacgacggtggttctccaattttgggat	aca	tgtatgtcgttgaacgttttgagaagagaggtggcggtgattgggctccagtcaagatgccaatggtcaagggaactgaatgcattgtgcca	ttggga	3	6	3
ercc-1; rde-3; unc-22(st192)	INSERTION_FLANK_R	1	aacccaccaagagacgacggtggttctccaattttgggatac	a	tgtatgtcgttgaacgttttgagaagagaggtggcggtgattgggctccagtcaagatgccaatggtcaagggaactgaatgcattgtgcca	gtgattttgggattttgggataattttggga	1	31	30
ercc-1; rde-3; unc-22(st192)	INSERTION_FLANK_R	1	aacccaccaagagacgacggtggttctccaattttgggataca		tgtatgtcgttgaacgttttgagaagagaggtggcggtgattgggctccagtcaagatgccaatggtcaagggaactgaatgcattgtgcca	ggttctccaattttggga	0	18	18
