# Supplementary material for: Polymerase Θ is a key driver of genome evolution and of CRISPR/Cas9-mediated mutagenesis
Source: Nat Commun. 2015 Jun 16;6:7394. doi: 10.1038/ncomms8394 (PMC4490562; doi:10.1038/ncomms8394)
Supplement: Supplementary Data 5 — CRISPR induced mutations [file ncomms8394-s6.xls]

## Sheet: CRISPR_dpy_unc-22
Supplementary Data 5. CRISPR induced mutations
strain	ID	target	Chromosome	LeftFlank	Deletion	RightFlank	Insertion	Start	End	SizeChange	Type	Homology	HomologyLength	Remark
N2	N2_1	dpy-11	CHROMOSOME_V	aaaaataacttttaaaattccagccatgctccatggtgcccagcttgcaa	ggatcttcaaaaagcatggaacgca	ttcgccgactggtctgatgatcttggaatcaaggttggagaagtcgatgt		6512813	6512838	-25	Deletion	a	1
N2	N2_2	dpy-11	CHROMOSOME_V	ataacttttaaaattccagccatgctccatggtgcccagcttgcaaggat	cttcaaaaagcatggaacgcat	tcgccgactggtctgatgatcttggaatcaaggttggagaagtcgatgtt		6512812	6512834	-22	Deletion	at	2
N2	N2_3	dpy-11	CHROMOSOME_V	gctatagaagagttaggtctagatcatttgaaaaaaataacttttaaaat	tccagccatgctccatggtgcccagcttgcaaggatcttcaaaaagcatggaacgcattcgccgact	ggtctgatgatcttggaatcaaggttggagaagtcgatgttaccgtcaat		6512803	6512870	-67	Deletion	t	1
N2	N2_4	dpy-11	CHROMOSOME_V	aaaattccagccatgctccatggtgcccagcttgcaaggatcttcaaaaa	gcatggaa	cgcattcgccgactggtctgatgatcttggaatcaaggttggagaagtcg		6512817	6512825	-8	Deletion	aa	2
N2	N2_5	dpy-11	CHROMOSOME_V	acttttaaaattccagccatgctccatggtgcccagcttgcaaggatctt	caaa	aagcatggaacgcattcgccgactggtctgatgatcttggaatcaaggtt		6512827	6512831	-4	Deletion		0
N2	N2_6	dpy-11	CHROMOSOME_V	acttttaaaattccagccatgctccatggtgcccagcttgcaaggatctt	caaaaagcat	ggaacgcattcgccgactggtctgatgatcttggaatcaaggttggagaa		6512821	6512831	-10	Deletion	t	1
N2	N2_7	dpy-11	CHROMOSOME_V	tgaaaaaaataacttttaaaattccagccatgctccatggtgcccagctt	gcaaggatcttcaaaaa	gcatggaacgcattcgccgactggtctgatgatcttggaatcaaggttgg		6512825	6512842	-17	Deletion	gca	3
N2	N2_8	dpy-11	CHROMOSOME_V	gaacaatgaatttattgcatcttcggatcgaattgtttcaatctatcttt	cgaaataacttgtgactcgtttctgatttcgtatatctgtttatttctggaagctagcaatcaatctgccaacgtggaggatatgggtttgcaagaataaagaagaagacaaatcatctgtacagaaagcaggttctaggcgagagaatcgcgagaagtagcgaaatgagggtacgaggaagaggcggtgtgttgaccattcattccagcaatccttattccttccgtgttggataacgacctgtccccaggcgtttctatggctttttcctcccattttgatcgttgaaacagagatgtttgcttttttagaattaaatttatgcaactttttagactgtgcacttaaatagaagatctagaaataattaaacgaattttaaatgcatagtcgcagta…	aatatttaaataaaatgacagtgtttcggaaaaattgagaagttaaatat	tcgttgaaaa	6498937	6515241	-16294	Deletion_Insertion
N2	N2_9	dpy-11	CHROMOSOME_V	cttttaaaattccagccatgctccatggtgcccagcttgcaaggatcttc	aaaaagcatg	gaacgcattcgccgactggtctgatgatcttggaatcaaggttggagaag	ccagcttgcaagga	6512820	6512830	4	Deletion_Insertion
N2	N2_10	dpy-11	CHROMOSOME_V	aacttttaaaattccagccatgctccatggtgcccagcttgcaaggatct	tcaaaaa	gcatggaacgcattcgccgactggtctgatgatcttggaatcaaggttgg		6512825	6512832	-7	Deletion		0
N2	N2_11	dpy-11	CHROMOSOME_V	ataacttttaaaattccagccatgctccatggtgcccagcttgcaaggat	cttcaaaaagcat	ggaacgcattcgccgactggtctgatgatcttggaatcaaggttggagaa		6512821	6512834	-13	Deletion	at	2
N2	N2_12	dpy-11	CHROMOSOME_V	aacttttaaaattccagccatgctccatggtgcccagcttgcaaggatct	tcaaaaa	gcatggaacgcattcgccgactggtctgatgatcttggaatcaaggttgg		6512825	6512832	-7	Deletion		0
N2	N2_13	dpy-11	CHROMOSOME_V	ttttcctgtagaagatggctagtaatacgtggcttaagaacaagatgaaa	ccggtagccttcttttttctcttttcgaactgcaaaacgaactgcggcgacggcgataatgtgtgtgcgtgtctgccgaccgtacaccccgccgccgagatatatcccttcactccgaccgacgtcttcctcttgtgtcttctcttcacaccataggcgctgcttttcgttttcaatcttccgctttctatgtttctctacattccttcaattcttcatcatccttcctggtcactctatgacatctataaaacaagtcaattccagaatgctgctccgattgctcgccgtgctcggacttttcgccgttggagtctcggggggacctaccagatcttccaagctcgtctttctcaatgaggaaaactggacagatcttatgaagggagagtggatgat…	tgctattgattggcttttttgagcagacccgtaaacaactattgttcgag		6511514	6513596	-2082	Deletion	a	1
N2	N2_14	dpy-11	CHROMOSOME_V	tgaaaaaaataacttttaaaattccagccatgctccatggtgcccagctt	gcaaggatcttcaaaaagcatggaac	gcattcgccgactggtctgatgatcttggaatcaaggttggagaagtcga		6512816	6512842	-26	Deletion	gca	3
N2	N2_15	dpy-11	CHROMOSOME_V	taaaattccagccatgctccatggtgcccagcttgcaaggatcttcaaaa	a	gcatggaacgcattcgccgactggtctgatgatcttggaatcaaggttgg		6512825	6512826	-1	Deletion	a	1
XF152 polq-1 (tm2026)	polq-1_1	dpy-11	CHROMOSOME_V	cgatatttttcaaatgttgattccatcgttcgatgtatgatgttctcttt	ttatcaatttgaccgaacatgattaaaattttttatcgagttctagctgaacttgcaaatgtttcgatatcgtgtaacttagattttataataattttctacaactaaaccgtttcggatgcgaaaaatgatcattatagtcattagagtctggaaagaaaagctagggatccaactaatacaattataaagtgaaaaacctgaaaatccacttatttcaaactaaataattatcgtcagcggatacttgctcaagttgttgcaatgttatgttggtctggatatatacatacatttccgcccgcatgtgccaatactgttaacaattcagtcaggattataattcaagccaaatcaaaacagcgggaaaaaataaacttttgacttacattcatcaga…	tgtgaaaatttttggcaggaattcaaattttttgtgaacaattttggcgg		6500563	6521507	-20944	Deletion	tttt	4
XF152 polq-1 (tm2026)	polq-1_2	dpy-11	CHROMOSOME_V	cttccatctgtttttttttgaggtttcagattgctaccaaccgctttcca	ggcctacttaaatagaacaaacaacacgaggcattatttcataaatttacttatattcagcggaaataaaccaagtttaacctgggagaaaagttttgaaattatagcattcctcaaatacacaagtgcaaccagttcacgcaagcttcatgttaggtcgctacgagcagctctagtgccaatactacagggtgacttcaaatgtgaaaaaacctgaacgaataaaaaaggtgtatattcagaaaaactttgacggagtagatttatgcacccaagcccagcccaagcttgatcctactcgttccaaacttttacccaagtttaaaacgacgacaagaaatcaatcggtgtattcatgtcagtaagttaacttttcaaagacattgagatttatttttc…	attatatgtagagatgataaatgaaaatggtttaatcgaataactattac		6504516	6519900	-15384	Deletion		0
XF152 polq-1 (tm2026)	polq-1_3	dpy-11	CHROMOSOME_V	attttaacatgtcagtttaaagacacatgctgttttttcttaggcatgat	ggtcacatttctcaggcatgatggtcacatttattaaatgaaaaaaatacaggaaaaaaattgcgcgagagaaagaaccgcccatttttccggagactgctttacagatttttttgacatttggatttgctctacccgcaaatttctgaattctatcttcgtttctagtgtttcggtgatcatcaagcccactttgacatttctattcattttacactttttccagtggtttatgacggttttttctattgttttttgcctttccaaaaaaatttttttcactgctacgactttaaagggggacacatttattacgcggaatggtctcgacacgcgcggcaaattattaaaaatttttggtgtgtgcgcctttaagattactatattaatttttctgtc…	agtgaaaaattttggcgggaattcaaattttttgtgaaaatttttggcag		6500595	6518143	-17548	Deletion		0
XF152 polq-1 (tm2026)	polq-1_4	dpy-11	CHROMOSOME_V											Stopped growing
XF152 polq-1 (tm2026)	polq-1_5	dpy-11	CHROMOSOME_V					6504740-6505178	6512751-6513281	-8540:-7572				Failed to determine exact location
XF152 polq-1 (tm2026)	polq-1_6	dpy-11	CHROMOSOME_V	ttggttattagaatctttctaaatagctatagaagagttaggtctagatc	atttgaaaaaaataacttttaaaattccagccatgctccatggtgcccagcttgcaaggatcttcaaaaagcatggaacgcattcgccgactggtctgatgatcttggaatcaaggttggagaagtcgatgttaccgtcaatccaggactttccggtagattccttgtcacagctctcccaacaatttatcagtgagtttttgaaagctatttatttctacaaaaatcgaacgttttttttttcagcgtcaaggatggtgtcttccgtcaatattctggagctcgtgacaagaatgacttcatttcattcgtcgaggataagaaataccgtgtgatcgacccagttccagactacaagcatccaaactctaagcagtacgcttttttgtggcacagcaa…	attcgaaaataattttttaaaatttcaaaaattgagaaacaaaaaaaaat		6507589	6512895	-5306	Deletion	att	3
XF152 polq-1 (tm2026)	polq-1_7	dpy-11	CHROMOSOME_V					6512601-6512867	6521012-6521229	-8627:-8144				Failed to determine exact location
XF152 polq-1 (tm2026)	polq-1_8	dpy-11	CHROMOSOME_V											L1 lethal
RB873 lig-4 (ok716)	lig-4_1	dpy-11	CHROMOSOME_V	aaaattccagccatgctccatggtgcccagcttgcaaggatcttcaaaaa	gcatg	gaacgcattcgccgactggtctgatgatcttggaatcaaggttggagaag		6512820	6512825	-5	Deletion	g	1
RB873 lig-4 (ok716)	lig-4_2	dpy-11	CHROMOSOME_V	aaaattccagccatgctccatggtgcccagcttgcaaggatcttcaaaaa	gcatggaac	gcattcgccgactggtctgatgatcttggaatcaaggttggagaagtcga	aaaaaaaggatctt	6512816	6512825	5	Deletion_Insertion	gcat
RB873 lig-4 (ok716)	lig-4_3	dpy-11	CHROMOSOME_V	aataacttttaaaattccagccatgctccatggtgcccagcttgcaagga	tcttcaaaaagcatggaacgcattc	gccgactggtctgatgatcttggaatcaaggttggagaagtcgatgttac		6512810	6512835	-25	Deletion		0
RB873 lig-4 (ok716)	lig-4_5	dpy-11	CHROMOSOME_V											L1 lethal
RB873 lig-4 (ok716)	lig-4_6	dpy-11	CHROMOSOME_V	acttttaaaattccagccatgctccatggtgcccagcttgcaaggatctt	caaaaa	gcatggaacgcattcgccgactggtctgatgatcttggaatcaaggttgg	ggaac	6512825	6512831	-1	Deletion_Insertion
RB873 lig-4 (ok716)	lig-4_7	dpy-11	CHROMOSOME_V	tagatcatttgaaaaaaataacttttaaaattccagccatgctccatggt	gcccagcttgcaaggatcttcaaaaagcatggaacgcat	tcgccgactggtctgatgatcttggaatcaaggttggagaagtcgatgtt		6512812	6512851	-39	Deletion	t	1
RB873 lig-4 (ok716)	lig-4_8	dpy-11	CHROMOSOME_V	ataacttttaaaattccagccatgctccatggtgcccagcttgcaaggat	cttcaaaaagcat	ggaacgcattcgccgactggtctgatgatcttggaatcaaggttggagaa		6512821	6512834	-13	Deletion	at	2
RB873 lig-4 (ok716)	lig-4_9	dpy-11	CHROMOSOME_V	aataacttttaaaattccagccatgctccatggtgcccagcttgcaagga	tcttcaaaaagcatggaacgca	ttcgccgactggtctgatgatcttggaatcaaggttggagaagtcgatgt	att	6512813	6512835	-19	Deletion_Insertion	at
RB873 lig-4 (ok716)	lig-4_10	dpy-11	CHROMOSOME_V	aataacttttaaaattccagccatgctccatggtgcccagcttgcaagga	tcttcaaaaag	catggaacgcattcgccgactggtctgatgatcttggaatcaaggttgga	acttccggcgaatgcgttc	6512824	6512835	8	Deletion_Insertion
RB873 lig-4 (ok716)	lig-4_11	dpy-11	CHROMOSOME_V	aaaaaataacttttaaaattccagccatgctccatggtgcccagcttgca	aggatcttcaaaaagca	tggaacgcattcgccgactggtctgatgatcttggaatcaaggttggaga		6512822	6512839	-17	Deletion	gca	3
RB873 lig-4 (ok716)	lig-4_12	dpy-11	CHROMOSOME_V	aaaattccagccatgctccatggtgcccagcttgcaaggatcttcaaaaa	g	catggaacgcattcgccgactggtctgatgatcttggaatcaaggttgga	agagatctt	6512824	6512825	8	Deletion_Insertion
RB873 lig-4 (ok716)	lig-4_13	dpy-11	CHROMOSOME_V	tttaaaattccagccatgctccatggtgcccagcttgcaaggatcttcaa	aaagcatggaa	cgcattcgccgactggtctgatgatcttggaatcaaggttggagaagtcg		6512817	6512828	-11	Deletion	aa	2
RB873 lig-4 (ok716)	lig-4_14	dpy-11	CHROMOSOME_V	tttaaaattccagccatgctccatggtgcccagcttgcaaggatcttcaa	aaag	catggaacgcattcgccgactggtctgatgatcttggaatcaaggttgga	tggatcttcatggatctt	6512824	6512828	14	Deletion_Insertion
RB873 lig-4 (ok716)	lig-4_15	dpy-11	CHROMOSOME_V	aaaattccagccatgctccatggtgcccagcttgcaaggatcttcaaaaa		gcatggaacgcattcgccgactggtctgatgatcttggaatcaaggttgg	aa	6512825	6512825	2	Insertion
RB873 lig-4 (ok716)	lig-4_16	dpy-11	CHROMOSOME_V	cttttaaaattccagccatgctccatggtgcccagcttgcaaggatcttc	aaaaag	catggaacgcattcgccgactggtctgatgatcttggaatcaaggttgga	gaaaggat	6512824	6512830	2	Deletion_Insertion
N2	N2_1	unc-22 #1	CHROMOSOME_IV	gtcattgaaaagcaagatgctgccactggcagatggactgcttgcggaga	gagcaag	gataccaacttccacgttgacgatttgactcaagggcatgaatataaatt		11985321	11985328	7	Deletion	ga	2
N2	N2_2	unc-22 #1	CHROMOSOME_IV	tcagtcactatgtcattgaaaagcaagatgctgccactggcagatggact	gcttgcggagagag	caaggataccaacttccacgttgacgatttgactcaagggcatgaatata	a	11985325	11985339	14	Deletion_Insertion
N2	N2_3	unc-22 #1	CHROMOSOME_IV	gtcattgaaaagcaagatgctgccactggcagatggactgcttgcggaga	gagcaag	gataccaacttccacgttgacgatttgactcaagggcatgaatataaatt		11985321	11985328	7	Deletion	ga	2
N2	N2_4	unc-22 #1	CHROMOSOME_IV	aaatcagtcactatgtcattgaaaagcaagatgctgccactggcagatgg	actgcttgcggagagagcaaggatacca	acttccacgttgacgatttgactcaagggcatgaatataaattccgtgtc		11985314	11985342	28	Deletion	act	3
N2	N2_5	unc-22 #1	CHROMOSOME_IV	taagactacagctgttgttgacggtcttattcctggacatgaatataaag	tgagaattttttaatcttgaactcaattgcctacaacattttgattttcagttccgtgtcgctgccgtcaatgctgaaggagagtccgatccattggagaccttcggaaccacacttgccaaagatccatttgacaagccaggaaagacaaatgctcctgaaattactgattgggataaggatcatgttgaccttgaatggaagccaccagcaaacgacggtggtgctccaatcgaggaatacgttgttgagatgaaggacgagttctcgccattctggaatgacgttgctcatgttccagctggacaaacgaatgctactgttggaaatctcaaggaaggatcaaagtacgaattcagaatccgtgccaagaacaaggcaggattgggagatccatct…	taccaacttccacgttgacgatttgactcaagggcatgaatataaattcc		11985319	11986252	933	Deletion	t	1
N2	N2_6	unc-22 #1	CHROMOSOME_IV	gtcattgaaaagcaagatgctgccactggcagatggactgcttgcggaga	ga	gcaaggataccaacttccacgttgacgatttgactcaagggcatgaatat		11985326	11985328	2	Deletion	ga	2
N2	N2_7	unc-22 #1	CHROMOSOME_IV	tatgtcattgaaaagcaagatgctgccactggcagatggactgcttgcgg	agagagcaaggat	accaacttccacgttgacgatttgactcaagggcatgaatataaattccg		11985318	11985331	13	Deletion	a	1
N2	N2_8	unc-22 #1	CHROMOSOME_IV	cagtcactatgtcattgaaaagcaagatgctgccactggcagatggactg	cttgcggagagagcaaggataccaa	cttccacgttgacgatttgactcaagggcatgaatataaattccgtgtca		11985313	11985338	25	Deletion	ctt	3
N2	N2_9	unc-22 #1	CHROMOSOME_IV	gtcattgaaaagcaagatgctgccactggcagatggactgcttgcggaga	ga	gcaaggataccaacttccacgttgacgatttgactcaagggcatgaatat		11985326	11985328	2	Deletion	ga	2
XF152 polq-1 (tm2026)	polq-1_1	unc-22 #1	CHROMOSOME_IV					11982021-11982482	11987910-11988423	-6402:-5428				Failed to determine exact location
XF152 polq-1 (tm2026)	polq-1_2	unc-22 #1	CHROMOSOME_IV	aatttctgcgaaataggttcatgttttgctacgcatagattcttttatcc	caaaaggaaaacttgattttcggaaacgttaaacattttgcagcctttccttatgccagaattgcagttaatttttcatcttctgacagattccccaaggaaaattgcatggaaagttaggaaaaaagtattttaataagcttataccatcttttcaaaaccctaagtactggaatttgatatcaaatcgattggtggaatcttaatcatgaatctctcaggctcccgaatctttttctatttttttgccatcgtctcttcttctacccaagttgtctttttcttcttcaatctcttatcacttccaaacactttttcatcatcatcttcttcttcctgtcttcttctcatctcatcttcaccgaccccccccaaagcctgtgtgtttgtgcccactgt…	ctggaaaagcaacgttgcgaatcagtgacgccaagaagtcggatgaagga	atcatcagcggctgatcgtacatctggtgatacatcacgaataagggatcttcttctcatatcagcatacgaatgtgatctttcgacatcagttccagttgataatgtgtcataagctcttcggggtctgaacgaagaaacacgtggaattggttcacctcctttagtttgaactgtgagtacacactcggagacatcaactcccaagtcattggtggcagtgactgtgtatgttccagcgtcatc	11974773	12000046	-25027	Deletion_Insertion
RB873 lig-4 (ok716)	lig-4_1	unc-22 #1	CHROMOSOME_IV	cattgaaaagcaagatgctgccactggcagatggactgcttgcggagaga	g	caaggataccaacttccacgttgacgatttgactcaagggcatgaatata		11985325	11985326	-1	Deletion		0
RB873 lig-4 (ok716)	lig-4_2	unc-22 #1	CHROMOSOME_IV	cattgaaaagcaagatgctgccactggcagatggactgcttgcggagaga	gc	aaggataccaacttccacgttgacgatttgactcaagggcatgaatataa		11985324	11985326	-2	Deletion		0
RB873 lig-4 (ok716)	lig-4_3	unc-22 #1	CHROMOSOME_IV	atgtcattgaaaagcaagatgctgccactggcagatggactgcttgcgga	gagagcaagga	taccaacttccacgttgacgatttgactcaagggcatgaatataaattcc	cttccacgttgct	11985319	11985330	2	Deletion_Insertion
RB873 lig-4 (ok716)	lig-4_4	unc-22 #1	CHROMOSOME_IV	tgtcattgaaaagcaagatgctgccactggcagatggactgcttgcggag	agag	caaggataccaacttccacgttgacgatttgactcaagggcatgaatata		11985325	11985329	-4	Deletion	gag	3
RB873 lig-4 (ok716)	lig-4_5	unc-22 #1	CHROMOSOME_IV	cagtcactatgtcattgaaaagcaagatgctgccactggcagatggactg	cttgcggagagagcaaggataccaa	cttccacgttgacgatttgactcaagggcatgaatataaattccgtgtca		11985313	11985338	-25	Deletion	ctt	3
RB873 lig-4 (ok716)	lig-4_6	unc-22 #1	CHROMOSOME_IV	atcagtcactatgtcattgaaaagcaagatgctgccactggcagatggac	tgcttgcggagag	agcaaggataccaacttccacgttgacgatttgactcaagggcatgaata		11985327	11985340	-13	Deletion		0
RB873 lig-4 (ok716)	lig-4_7	unc-22 #1	CHROMOSOME_IV	agatgatggaggagctgaaatcagtcactatgtcattgaaaagcaagatg	ctgccactggcagatggactgcttgcggagagagcaaggataccaacttccacgttgacgatttgactcaagg	gcatgaatataaattccgtgtcaaggctgttaacagacatggagattcgg		11985286	11985359	-73	Deletion	g	1
RB873 lig-4 (ok716)	lig-4_8	unc-22 #1	CHROMOSOME_IV	gtcattgaaaagcaagatgctgccactggcagatggactgcttgcggaga	ga	gcaaggataccaacttccacgttgacgatttgactcaagggcatgaatat		11985326	11985328	-2	Deletion	ga	2
RB873 lig-4 (ok716)	lig-4_9	unc-22 #1	CHROMOSOME_IV	gctgaaatcagtcactatgtcattgaaaagcaagatgctgccactggcag	atggactgcttgcggagagagcaaggatacc	aacttccacgttgacgatttgactcaagggcatgaatataaattccgtgt		11985315	11985346	-31	Deletion	a	1
RB873 lig-4 (ok716)	lig-4_10	unc-22 #1	CHROMOSOME_IV	tcagtggtgaaccaactccaacaattacttggactttcgaaggaacacca	cagtcgaatctgatgatcgtatgaagttgaacaatgaagacggcaagactaaattccatgtgaagagagctttgcgttcggatacaggaacctatatcatcaaggcagagaacgagaatggaactgacactgctgaagtgaaggttactgttcttgatcatccatcaagcccacgtggacctctcgatgtcactaatattgtcaaggatggatgtgatcttgcatggaaggaaccagaagatgatggaggagctgaaatcagtcactatgtcattgaaaagcaagatgctgccactggcagatggactgcttgcggagagagcaaggataccaacttccacgttgacgatttgactcaagggcatgaatataaattccgtgtcaaggctgttaacagac…	tccagaaattgtggactgggacaaggatcatgcagatctcaagtggactc		11985167	11985645	-478	Deletion		0
RB873 lig-4 (ok716)	lig-4_11	unc-22 #1	CHROMOSOME_IV	agtcactatgtcattgaaaagcaagatgctgccactggcagatggactgc	ttgcggagagagcaaggataccaacttccacgttgacgatttgactcaagggcatgaatataaattccgtgtcaaggctgttaacagacatggagattcggatccattggaggctcgtgaagctattatcgccaaggatccattcgatcgtgctgataagccaggaactccagaaattgtggactgggacaaggatcatgcagatctcaagtggactccaccagctgatgatggaggtgctccaatcgaaggatatctcgttgaaatgagaactccatcaggagactgggtaccagctgtcacggttggagccggtgagctcactgctacagttgatggcttgaaaccaggtcagacttaccaattccgtgtcaaggctttgaacaaggctggagaatc…	gagagccacttgaaactgatgacgcaattgttgccaagaatccgttcgat		11980532	11985337	-4805	Deletion		0
RB873 lig-4 (ok716)	lig-4_12	unc-22 #1	CHROMOSOME_IV	gtcattgaaaagcaagatgctgccactggcagatggactgcttgcggaga	ga	gcaaggataccaacttccacgttgacgatttgactcaagggcatgaatat		11985326	11985328	-2	Deletion	ga	2
RB873 lig-4 (ok716)	lig-4_13	unc-22 #1	CHROMOSOME_IV	gtcattgaaaagcaagatgctgccactggcagatggactgcttgcggaga	ga	gcaaggataccaacttccacgttgacgatttgactcaagggcatgaatat		11985326	11985328	-2	Deletion	ga	2
RB873 lig-4 (ok716)	lig-4_14	unc-22 #1	CHROMOSOME_IV	gaaatcagtcactatgtcattgaaaagcaagatgctgccactggcagatg	gactgcttgcggagagagcaaggataccaacttccacgttgacgatttgactcaagggcatgaatataaattccgtgtcaaggctgttaacagacatggagattcggatccattggaggctcgtgaagctattatcgccaaggatccattcgatcgtgctgataagccaggaactccagaaattgtggactgggacaaggatcatgcagatctcaagtggactccaccagctgatgatggaggtgctccaatcgaaggatatctcgttgaaatgagaactccatcaggagactgggtaccagctgtcacggttggagccggtgagctcactgctacagttgatggcttgaaaccaggtcagacttaccaattccgtgtcaaggctttgaacaaggctgg…	accgatgagccagttcttgcaaaggatccatttggaacaccaggaaagcc		11982582	11985343	-2761	Deletion		0
N2	N2_1	unc-22 #2	CHROMOSOME_IV	ccagaagatgatggaggagctgaaatcagtcactatgtcattgaaaagca	agatgctgccactggc	agatggactgcttgcggagagagcaaggataccaacttccacgttgacga		11985348	11985364	-16	Deletion	agatg	5
N2	N2_2	unc-22 #2	CHROMOSOME_IV	ccagaagatgatggaggagctgaaatcagtcactatgtcattgaaaagca	agatgctgccactggc	agatggactgcttgcggagagagcaaggataccaacttccacgttgacga		11985348	11985364	-16	Deletion	agatg	5
N2	N2_3	unc-22 #2	CHROMOSOME_IV	tgatggaggagctgaaatcagtcactatgtcattgaaaagcaagatgctg	cc	actggcagatggactgcttgcggagagagcaaggataccaacttccacgt		11985354	11985356	-2	Deletion		0
N2	N2_4	unc-22 #2	CHROMOSOME_IV					11984849	11986126	-1277				Failed to determine exact location
N2	N2_5	unc-22 #2	CHROMOSOME_IV					11984849	11986126	-1277				Failed to determine exact location
N2	N2_6	unc-22 #2	CHROMOSOME_IV	gatggaggagctgaaatcagtcactatgtcattgaaaagcaagatgctgc		cactggcagatggactgcttgcggagagagcaaggataccaacttccacg	a	11985355	11985355	1	Deletion_Insertion
N2	N2_7	unc-22 #2	CHROMOSOME_IV	tggatgtgatcttgcatggaaggaaccagaagatgatggaggagctgaaa	tcagtcactatgtcattgaaaagcaagatgctgccactggcagatggactgcttgcggagagagcaaggataccaacttccacgttgacgatttgactcaagggcatgaatataaattccgtgtcaaggctgttaacagacatggagattcggatccattggaggctcgtgaagctattatcgccaaggatccattcgatcgtgctgataagccaggaactccagaaattgtggactgggacaaggatcatgcagatctcaagtggactccaccagctgatgatggaggtgctccaatcgaaggatatctcgttgaaatgagaactccatcaggagactgggtaccagctgtcacggttggagccggtgagctcactgctacagttgatggcttgaaac…	tcccagattgtacagccaaggttaataagcttgttcctggaaaggaatac	a	11983562	11985389	-1826	Deletion_Insertion
XF152 polq-1 (tm2026)	polq-1_1	unc-22 #2	CHROMOSOME_IV	taaagtcaactaatttgagttctcctgttagtcttaccacccttattgat	ttggcactttgctctattattctattattttcaactagagcaaaaattttataataagaaaaatgtagaagaagtttctcttaacaaattaagatttatttttgccgtacaaaaaaataatttagccgcacaatttcctgtggcgccagaacgatatctctctgaagtctgcgatatcgcaggttcaagattctgcttgcaagctcgcagtgatgtttttttttttaatatttaaaaaagaacattcacaaaaaatgtggaatatacattgaaaactcatctgtacttgcagttttcagggagaaatttttctggtgctacagtattttttcaaaattattccccaaaccttatactcttcgttttcattcttgcaatttctgatcaattcgatcttca…	tacatcaaacgtcaaggacatgaactacatcgttactggattgttcgaaa		11978263	12003651	-25388	Deletion	tt	2
RB873 lig-4 (ok716)	lig-4_1	unc-22 #2	CHROMOSOME_IV					11977245	11986328	-9083				Failed to determine exact location
RB873 lig-4 (ok716)	lig-4_2	unc-22 #2	CHROMOSOME_IV	accagaagatgatggaggagctgaaatcagtcactatgtcattgaaaagc	aagatgctgccactggcagatgg	actgcttgcggagagagcaaggataccaacttccacgttgacgatttgac		11985342	11985365	-23	Deletion	a	1
RB873 lig-4 (ok716)	lig-4_3	unc-22 #2	CHROMOSOME_IV	agatgatggaggagctgaaatcagtcactatgtcattgaaaagcaagatg	ctgc	cactggcagatggactgcttgcggagagagcaaggataccaacttccacg		11985355	11985359	-4	Deletion	c	1
RB964 cku-80 (ok861)	cku-80_1	dpy-11	CHROMOSOME_V	tttgaaaaaaataacttttaaaattccagccatgctccatggtgcccagc	ttgcaaggatcttcaaaaagcatgga	acgcattcgccgactggtctgatgatcttggaatcaaggttggagaagtc		6512818	6512844	-26	Deletion
RB964 cku-80 (ok861)	cku-80_2	dpy-11	CHROMOSOME_V	ttaaaattccagccatgctccatggtgcccagcttgcaaggatcttcaaa	aagcatggaa	cgcattcgccgactggtctgatgatcttggaatcaaggttggagaagtcg		6512817	6512827	-10	Deletion	aa
RB964 cku-80 (ok861)	cku-80_3	dpy-11	CHROMOSOME_V	cttttaaaattccagccatgctccatggtgcccagcttgcaaggatcttc	aaaaagcatggaac	gcattcgccgactggtctgatgatcttggaatcaaggttggagaagtcga		6512816	6512830	-14	Deletion	c
RB964 cku-80 (ok861)	cku-80_5	dpy-11	CHROMOSOME_V	taacttttaaaattccagccatgctccatggtgcccagcttgcaaggatc	ttcaaaaagcatggaac	gcattcgccgactggtctgatgatcttggaatcaaggttggagaagtcga		6512816	6512833	-17	Deletion	c
RB964 cku-80 (ok861)	cku-80_6	dpy-11	CHROMOSOME_V	acttttaaaattccagccatgctccatggtgcccagcttgcaaggatctt	caaaaagcatgg	aacgcattcgccgactggtctgatgatcttggaatcaaggttggagaagt	aggcgat	6512819	6512831	-5	Deletion_Insertion
RB964 cku-80 (ok861)	cku-80_7	dpy-11	CHROMOSOME_V	tcactgttggttattagaatctttctaaatagctatagaagagttaggtc	tagatcatttgaaaaaaataacttttaaaattccagccatgctccatggtgcccagcttgcaaggatcttcaaaaagcatggaacgc	attcgccgactggtctgatgatcttggaatcaaggttggagaagtcgatg		6512814	6512901	-87	Deletion	c
RB964 cku-80 (ok861)	cku-80_8	dpy-11												Failed to determine exact location
RB964 cku-80 (ok861)	cku-80_9	dpy-11	CHROMOSOME_V	taaaattccagccatgctccatggtgcccagcttgcaaggatcttcaaaa		agcatggaacgcattcgccgactggtctgatgatcttggaatcaaggttg	tcagcatcaggatc	6512826	6512826	14	Insertion
RB964 cku-80 (ok861)	cku-80_10	dpy-11	CHROMOSOME_V	acttttaaaattccagccatgctccatggtgcccagcttgcaaggatctt	caaaaagcat	ggaacgcattcgccgactggtctgatgatcttggaatcaaggttggagaa		6512821	6512831	-10		t
RB964 cku-80 (ok861)	cku-80_11	dpy-11	CHROMOSOME_V	aaaataacttttaaaattccagccatgctccatggtgcccagcttgcaag	gatcttcaaaaagcatggaacg	cattcgccgactggtctgatgatcttggaatcaaggttggagaagtcgat		6512815	6512837	-22		g
RB964 cku-80 (ok861)	cku-80_12	dpy-11	CHROMOSOME_V	aaaattccagccatgctccatggtgcccagcttgcaaggatcttcaaaaa		gcatggaacgcattcgccgactggtctgatgatcttggaatcaaggttgg	t	6512825	6512825	1	Insertion
RB964 cku-80 (ok861)	cku-80_13	dpy-11	CHROMOSOME_V	taacttttaaaattccagccatgctccatggtgcccagcttgcaaggatc	ttcaaaaagc	atggaacgcattcgccgactggtctgatgatcttggaatcaaggttggag		6512823	6512833	-10		c
RB964 cku-80 (ok861)	cku-80_14	dpy-11	CHROMOSOME_V	ataacttttaaaattccagccatgctccatggtgcccagcttgcaaggat	cttcaaaaagcat	ggaacgcattcgccgactggtctgatgatcttggaatcaaggttggagaa		6512821	6512834	-13		at
RB964 cku-80 (ok861)	cku-80_15	dpy-11	CHROMOSOME_V	ttttaaaattccagccatgctccatggtgcccagcttgcaaggatcttca	aaaa	gcatggaacgcattcgccgactggtctgatgatcttggaatcaaggttgg		6512825	6512829	-4		a
RB964 cku-80 (ok861)	cku-80_16	dpy-11	CHROMOSOME_V	aataacttttaaaattccagccatgctccatggtgcccagcttgcaagga	tcttcaaaaagcatgga	acgcattcgccgactggtctgatgatcttggaatcaaggttggagaagtc		6512818	6512835	-17		gga
RB964 cku-80 (ok861)	cku-80_17	dpy-11												Failed to determine exact location
RB964 cku-80 (ok861)	cku-80_18	dpy-11	CHROMOSOME_V	taaaattccagccatgctccatggtgcccagcttgcaaggatcttcaaaa		agcatggaacgcattcgccgactggtctgatgatcttggaatcaaggttg	caaaagcaaaacaaagcaaaca	6512826	6512826	22	Insertion
RB964 cku-80 (ok861)	cku-80_19	dpy-11												Failed to determine exact location
