# Supplementary material for: Polymerase Θ is a key driver of genome evolution and of CRISPR/Cas9-mediated mutagenesis
Source: Nat Commun. 2015 Jun 16;6:7394. doi: 10.1038/ncomms8394 (PMC4490562; doi:10.1038/ncomms8394)
Supplement: Supplementary Data 6 — Whole Genome Sequencing SNVs [file ncomms8394-s7.xls]

## Sheet: SNVs
Supplementary Data 6 - SNVs
File	Group	Chromosome	POS	REF	ALT	QUAL	#Reads	BP change
N-2	N2	CHROMOSOME_II	5973114	G	A	227	20	GC->AT
N-2	N2	CHROMOSOME_II	5973115	A	C	227	20	AT->CG
N-2	N2	CHROMOSOME_I	2787802	C	T	222	25	GC->AT
N-2	N2	CHROMOSOME_I	7978686	T	A	222	24	AT->TA
N-2	N2	CHROMOSOME_I	12207614	A	G	222	24	AT->GC
N-2	N2	CHROMOSOME_II	6736766	A	C	222	24	AT->CG
N-2	N2	CHROMOSOME_II	13445401	T	C	222	13	AT->GC
N-2	N2	CHROMOSOME_III	2659023	A	T	222	19	AT->TA
N-2	N2	CHROMOSOME_III	4123080	T	C	222	25	AT->GC
N-2	N2	CHROMOSOME_III	4687892	A	T	222	17	AT->TA
N-2	N2	CHROMOSOME_IV	2276914	T	C	222	45	AT->GC
N-2	N2	CHROMOSOME_IV	7730634	A	T	222	46	AT->TA
N-2	N2	CHROMOSOME_V	264950	G	T	222	13	GC->TA
N-2	N2	CHROMOSOME_V	10305555	C	T	222	37	GC->AT
N-2	N2	CHROMOSOME_V	14119400	A	T	222	43	AT->TA
N-2	N2	CHROMOSOME_X	9028161	G	A	222	18	GC->AT
N-4	N2	CHROMOSOME_X	3705365	C	G	225	16	GC->CG
N-4	N2	CHROMOSOME_I	2891541	T	A	222	24	AT->TA
N-4	N2	CHROMOSOME_I	3890423	G	C	222	19	GC->CG
N-4	N2	CHROMOSOME_I	9274220	C	A	222	19	GC->TA
N-4	N2	CHROMOSOME_II	2174939	A	G	222	26	AT->GC
N-4	N2	CHROMOSOME_II	6114209	G	T	222	18	GC->TA
N-4	N2	CHROMOSOME_III	2739939	T	A	222	19	AT->TA
N-4	N2	CHROMOSOME_III	9113467	G	A	222	27	GC->AT
N-4	N2	CHROMOSOME_III	11881331	G	A	222	16	GC->AT
N-4	N2	CHROMOSOME_IV	671380	C	G	222	32	GC->CG
N-4	N2	CHROMOSOME_IV	5202607	C	G	222	20	GC->CG
N-4	N2	CHROMOSOME_IV	7646064	G	T	222	12	GC->TA
N-4	N2	CHROMOSOME_IV	8598737	T	C	222	17	AT->GC
N-4	N2	CHROMOSOME_V	2030440	G	A	222	13	GC->AT
N-4	N2	CHROMOSOME_V	3292986	A	C	222	21	AT->CG
N-4	N2	CHROMOSOME_V	16782349	C	T	222	8	GC->AT
N-4	N2	CHROMOSOME_X	9457349	G	A	222	28	GC->AT
N2_3	N2	CHROMOSOME_III	6219432	C	A	222	77	GC->TA
N2_3	N2	CHROMOSOME_V	9864032	A	G	222	75	AT->GC
N2_3	N2	CHROMOSOME_II	4117814	G	C	222	63	GC->CG
N2_3	N2	CHROMOSOME_II	3022011	C	G	222	57	GC->CG
N2_3	N2	CHROMOSOME_IV	16029388	G	A	222	53	GC->AT
N2_3	N2	CHROMOSOME_V	9217441	T	A	222	52	AT->TA
N2_3	N2	CHROMOSOME_II	2885349	A	T	222	48	AT->TA
N2_3	N2	CHROMOSOME_IV	5518618	A	C	222	45	AT->CG
N2_3	N2	CHROMOSOME_III	3018990	G	A	222	36	GC->AT
N2_50	N2	CHROMOSOME_V	98880	T	A	225	24	AT->TA
N2_50	N2	CHROMOSOME_I	985017	G	A	222	13	GC->AT
N2_50	N2	CHROMOSOME_II	12053011	C	A	222	16	GC->TA
N2_50	N2	CHROMOSOME_III	2033603	A	T	222	21	AT->TA
N2_50	N2	CHROMOSOME_III	5892325	C	T	222	33	GC->AT
N2_50	N2	CHROMOSOME_III	7258230	A	T	222	24	AT->TA
N2_50	N2	CHROMOSOME_III	8787070	A	T	222	31	AT->TA
N2_50	N2	CHROMOSOME_III	8982919	C	T	222	24	GC->AT
N2_50	N2	CHROMOSOME_III	10391677	G	A	222	26	GC->AT
N2_50	N2	CHROMOSOME_III	13608191	C	G	222	25	GC->CG
N2_50	N2	CHROMOSOME_IV	9169014	A	G	222	30	AT->GC
N2_50	N2	CHROMOSOME_V	14192937	G	A	222	32	GC->AT
N2_50	N2	CHROMOSOME_V	19897878	C	T	222	16	GC->AT
N2_50	N2	CHROMOSOME_X	674158	T	C	222	27	AT->GC
N2_50	N2	CHROMOSOME_X	8870026	T	A	222	35	AT->TA
N2_50	N2	CHROMOSOME_X	17627066	A	T	222	33	AT->TA
N2_50	N2	CHROMOSOME_III	7887439	T	A	207	9	AT->TA
N2_50	N2	CHROMOSOME_I	14569603	T	G	163	10	AT->CG
N2_50	N2	CHROMOSOME_IV	2691339	T	G	154	6	AT->CG
XF152_E50	polq-1	CHROMOSOME_II	5467533	A	T	223	29	AT->TA
XF152_E50	polq-1	CHROMOSOME_II	8843684	C	T	222	40	GC->AT
XF152_E50	polq-1	CHROMOSOME_III	8184015	G	C	222	40	GC->CG
XF152_E50	polq-1	CHROMOSOME_III	8210403	G	T	222	17	GC->TA
XF152_E50	polq-1	CHROMOSOME_IV	5180733	G	C	222	39	GC->CG
XF152_E50	polq-1	CHROMOSOME_V	20222505	C	A	222	23	GC->TA
XF152_E50	polq-1	CHROMOSOME_X	1863097	G	A	222	22	GC->AT
XF152_E50	polq-1	CHROMOSOME_X	5567276	G	A	222	35	GC->AT
XF152_E50	polq-1	CHROMOSOME_X	5729965	G	T	222	43	GC->TA
XF152_E50	polq-1	CHROMOSOME_X	12267750	C	G	222	35	GC->CG
XF152_E50	polq-1	CHROMOSOME_X	13764993	C	A	222	39	GC->TA
XF152_E50	polq-1	CHROMOSOME_I	1993304	T	C	205	9	AT->GC
XF152_E50	polq-1	CHROMOSOME_V	947598	A	T	195	8	AT->TA
XF152_G50	polq-1	CHROMOSOME_X	3502157	G	C	222	33	GC->CG
XF152_G50	polq-1	CHROMOSOME_X	5579775	G	C	222	26	GC->CG
XF152_G50	polq-1	CHROMOSOME_IV	1042846	A	T	225	22	AT->TA
XF152_G50	polq-1	CHROMOSOME_II	2071782	A	G	222	18	AT->GC
XF152_G50	polq-1	CHROMOSOME_X	6792707	C	A	222	18	GC->TA
XF152_G50	polq-1	CHROMOSOME_IV	14635164	C	T	222	17	GC->AT
XF152_G50	polq-1	CHROMOSOME_X	10266586	T	A	222	16	AT->TA
XF152_G50	polq-1	CHROMOSOME_I	4533940	C	A	222	14	GC->TA
XF152_G50	polq-1	CHROMOSOME_V	20492985	G	A	68	3	GC->AT
XF152_G50	polq-1	CHROMOSOME_IV	14802102	A	G	66	3	AT->GC
XF152_H50	polq-1	CHROMOSOME_I	12775294	T	A	225	44	AT->TA
XF152_H50	polq-1	CHROMOSOME_IV	1238620	T	C	223	14	AT->GC
XF152_H50	polq-1	CHROMOSOME_I	508760	C	G	222	44	GC->CG
XF152_H50	polq-1	CHROMOSOME_I	619192	T	G	222	38	AT->CG
XF152_H50	polq-1	CHROMOSOME_I	5161894	C	T	222	44	GC->AT
XF152_H50	polq-1	CHROMOSOME_I	7578373	C	A	222	35	GC->TA
XF152_H50	polq-1	CHROMOSOME_II	4809922	G	T	222	45	GC->TA
XF152_H50	polq-1	CHROMOSOME_II	11895522	T	A	222	28	AT->TA
XF152_H50	polq-1	CHROMOSOME_III	3282913	T	A	222	32	AT->TA
XF152_H50	polq-1	CHROMOSOME_III	3915299	T	G	222	30	AT->CG
XF152_H50	polq-1	CHROMOSOME_III	4978686	G	T	222	25	GC->TA
XF152_H50	polq-1	CHROMOSOME_III	13165298	T	A	222	38	AT->TA
XF152_H50	polq-1	CHROMOSOME_V	1403240	A	T	222	25	AT->TA
XF152_H50	polq-1	CHROMOSOME_V	8430775	T	A	222	41	AT->TA
XF152_H50	polq-1	CHROMOSOME_V	14130704	T	A	222	41	AT->TA
XF152_H50	polq-1	CHROMOSOME_V	19055785	T	A	222	39	AT->TA
XF152_H50	polq-1	CHROMOSOME_X	6065273	C	A	222	45	GC->TA
XF152_H50	polq-1	CHROMOSOME_X	7067647	G	T	222	32	GC->TA
XF152_H50	polq-1	CHROMOSOME_X	11454599	A	C	222	39	AT->CG
XF152_I50	polq-1	CHROMOSOME_II	3572756	C	A	222	66	GC->TA
XF152_I50	polq-1	CHROMOSOME_V	12833063	G	A	222	62	GC->AT
XF152_I50	polq-1	CHROMOSOME_X	12081811	T	A	222	50	AT->TA
XF152_I50	polq-1	CHROMOSOME_I	8244023	C	T	222	47	GC->AT
XF152_I50	polq-1	CHROMOSOME_IV	330090	C	A	222	47	GC->TA
XF152_I50	polq-1	CHROMOSOME_II	65847	G	A	222	44	GC->AT
XF152_I50	polq-1	CHROMOSOME_II	65843	C	A	222	43	GC->TA
XF152_I50	polq-1	CHROMOSOME_III	5593129	C	A	222	43	GC->TA
XF152_I50	polq-1	CHROMOSOME_III	4508337	A	G	222	39	AT->GC
XF152_I50	polq-1	CHROMOSOME_V	4207349	T	A	222	39	AT->TA
XF152_I50	polq-1	CHROMOSOME_II	12217070	T	A	222	34	AT->TA
XF152_I50	polq-1	CHROMOSOME_III	3064543	G	A	222	34	GC->AT
XF152_I50	polq-1	CHROMOSOME_II	15034187	A	T	222	31	AT->TA
XF152_I50	polq-1	CHROMOSOME_III	1796500	T	A	222	22	AT->TA
XF152_I50	polq-1	CHROMOSOME_II	1096369	G	A	222	21	GC->AT
XF152_I50	polq-1	CHROMOSOME_II	14925609	A	G	222	16	AT->GC
XF152_I50	polq-1	CHROMOSOME_IV	2097739	C	A	126	7	GC->TA
